# Supplementary material for: Processing of harmonics in the lateral belt of macaque auditory cortex
Source: Front Neurosci. 2014 Jul 21;8:204. doi: 10.3389/fnins.2014.00204 (PMC4104551; doi:10.3389/fnins.2014.00204)
Supplement: Supplementary file 1 [file Presentation1.ZIP]

Archive with 2 entries (2 files):
- 87319_Kikuchi_Audio_1.WAV
- 87319_Kikuchi_Data_Sheet_1.PDF
